# Supplementary material for: The nuclear-encoded plastid ribosomal protein L18s are essential for plant development
Source: Front Plant Sci. 2022 Sep 23;13:949897. doi: 10.3389/fpls.2022.949897 (PMC9538462; doi:10.3389/fpls.2022.949897)
Supplement: Supplementary file 4 [file Table_2.XLSX]

## Sheet: Table S1. Primers
Table S1. Primers used in this paper
Name	Sequence (5′to3′)	Purpose
GF	CGTGAGTGGGTGTGGTTCA	Identification of atprpl18 mutant
GR	GTGACTCGTGCTAAGTGTGTT
LB1	GCCTTTTCAGAAATGGATAAATAGCCTTGCTTCC
CrAtPRPL18-F	ATTGACTAACCGCAGTGCGTTCTT	Generating gene editing mutant of AtPRPL18
CrAtPRPL18-R	AAACAAGAACGCACTGCGGTTAGT
Yao-free-F	AGATGATCGCCAAGAGCGAG	Identification of ko-1/+ mutant without T-DNA
Yao-free-R	ATCCCCAGCAGCTCTTTCAC
AtPRPL18-seq-F	AAGTTAGGAAAGTTAGGGTC
AtPRPL18-seq-R	TACCTTTGTGATACCTTTCT
OE-AtPRPL18-F	CGATGACAAGGGATCCATGCTCGCCTCGCCGGCGCT	Generating AtPRPL18 overexpressing plants
OE-AtPRPL18-R	CGACTCTAGAGGATCCTCAGAAATCAAGCCCATTCTCTCTA
proAtPRPL18:GUS-F	TGCCAAGCTAAGCTTAAAAGGTGATTGCCGACAAAGAAG	Generating proAtPRPL18:GUS transgenic plant
proAtPRPL18:GUS-R	ACCACCCGGGGATCCACCACACCCACTCACGCTCG
AtPRPL18-COM-F	CTCGGTACCCGGGGATCCAAAAGGTGATTGCCGACAAAGAAGA	Mutant complementation
AtPRPL18-COM-R	ACGGCCAGTGCCAAGCTTCTTCATCTAAAGTCACAGTTTTCAAACTCTCCT
CrOsPRPL18-1-F	GGCAGTGATTGCCAAGTCTTGCT	Generating gene editing mutant of OsPRPL18
CrOsPRPL18-1-R	AGCAAGACTTGGCAATCACTCAAA
CrOsPRPL18-2-F	GGCAGGACTTGGAATACTCGGCA
CrOsPRPL18-2-R	TGCCGAGTATTCCAAGTCCTCAAA
Sl-AtPRPL18-F	GTCCGGACTCAGATCTCCATGACGAGCGTGAGTGGGT	Protein subcelular localization
Sl-AtPRPL18-R	CTCACCATCAGGATCCTAAACTGAAGACCGTGTTCACGT
Sl-OsPRPL18-F	GTCCGGACTCAGATCTTCATGCTCGCCTCGCCGGCGCT
Sl-OsPRPL18-R	CTCACCATCAGGATCCCGAAATCAAGCCCATTCTCTCTAGCA
p1300-AtPRPL18-F	GAACACGGGGGACGAGCTCGGTACCATGACGAGCGTGAGTGGGT
p1300-AtPRPL18-R	CATCTGCAGGTCGACTCTAGAAAACTGAAGACCGTGTTCACGT
p1300-OsPRPL18-F	GAACACGGGGGACGAGCTCGGTACCtctccATGCTCGCCTCGCC
p1300-OsPRPL18-R	CATCTGCAGGTCGACTCTAGAGAAATCAAGCCCATTCTCTCTAGC
Q-AtPRPL18-F	TCGACTACACCTCTGGACCAACC	Gene expression analysis by qPCR
Q-AtPRPL18-R	AGACCGTGTTCACGTGCTGC
Q-AtACTIN2-F	GGTAACATTGTGCTCAGTGGTGG
Q-AtACTIN2-R	GGTGCAACGACCTTAATCTTCAT
Q-OsPRPL18-F	TGCAAAGGTCAAGGTGTCCA
Q-OsPRPL18-R	CGTGGTGCCACTAACCTTCT
Q-OsUBQ-F	ACCCTGGCTGACTACAACATC
Q-OsUBQ-R	AGTTGACAGCCCTAGGGTG
Q-4.5S-F	GTTCGTTAGGATGCCTCAGC
Q-4.5S-R	TAAGGTAGCGGCGAGACG
Q-5S-F	TCCCGAATTTGGTGGTTAAA
Q-5S-R	CTGGCATCGAGCTATTTTGC
Q-16S-F	CCCATTGTAGCACGTGTGTC
Q-16S-R	TTTGGAACCCTGAACAGACC
Q-23S-F	CTAGCTCTGGGTTCGAGTGG
Q-23S-R	ACCAGGATGAAGCTTGGATG
atpF-F2	TTTTAGCTCACTGGCCATCC	Examining of intron splicing by RT-PCR
atpF-R2	TCAAATTTGCTTTTTCTCGTTC
ndhA-F2	TCTTCCTCCGCTTCTGGTAA
ndhA-R2	TCCTTTGGGATATCGCTTTG
ndhB-F	CCCTATTGTTCCGATGGAGA
ndhB-R	TATCCGATTTGCCCTATGGA
petB-F	GTTTCGGTATCTCTGGAATATGAG
petB-R	TAAAGGGCCCGAAATACCTT
petD-F	AAGAAGGCGGATTATGGGAG
petD-R	TGTTGCTCCAATACCTAACC
rpl2-F	ACGGCGAAACATTTATACAA
rpl2-R	TTACTTACGGCGACGAAGAATA
RPL16-F	TCTTTTAATAAAATTGCTATGCTTAGT
rpl16-R	AACCGAAGAAATTGACTTCG
rps12-1-F	CGCTTAAGGGATGTCCTCAG
rps12-1-R	TCTCACACCGGGTAAATCCT
rps12-2-F	TTTGGCTTTTTGACCCCATA
rps12-2-R	ACTATCAACCCCAAAAAACC
rps16-F	AAAACGATGTGGTAGAAAGC
rps16-R	AGAATTCCGCCTTCCTTAAA
ycf3.1-F	AATGACAGATCACGGCCATA
ycf3.1-R	TGCGAATAATTCCGACAACC
ycf3-2-F	TCACCCTGTAGAATGGCCTGTTC
ycf3-2-R	ACACACAAGCAATGGAGAGC
Ubq-F	ACTGGGAAGACCATCACCCT
Ubq-R	GTCCTGGTTGTACTTGCGGG
atpF-S -f	GCTGGGAGTTTCGGGCTTAA	Analysis of intron splicing efficiency by qPCR
atpF-S -r	TTCGAGCTGCTCAATGGTTCC
atpF-U -f	TGAGAGCCGAATGAGTCGAAAGA
atpF-U -r	TGCTCAATGGTTCCTCTACGCA
ndhA-S-f	ACGAGCTGCCGCTCAATCTAT
ndhA-S-r	TAGGCTGACGCCAAAGATTCCA
ndhA-U-f	GGTTTTGGAATAGCGGTGGGA
ndhA-U-r	GCTGACGCCAAAGATTCCATC
ndhB-S-f	CCTAGCCCCTTTTCATCAATGG
ndhB-S-r, ndhB-U-r	ATATCGAGAATTCGCGTGGCT
ndhB-U-f	GCCGTGCGAGATGAAAGTCTC
petB-S-f	GGTTTCGGTATCTCTGGAATATGAGT
petB-S-r, petB-U-r	AACAAGTAAGTGTAATTCCCCCTAAACA
petB-U-f	AATTCTCATATACGGTTCTCGGAGG
petD-S-f	AAAAGAAGGCGGATTATGGGAGT
petD-S-r,petD-U-R	ACGCGGGTTCCCCGTAATAA
petD-U-f	CTCATGTCCGGTTCCTTTGGG
rpl16-S-f	ATTGCTATGCTTAGTCCCAAAAGAAC
rpl16-S-r	CTATCTGCCTCGCCGTAATCC
rpl16-U-f	CATTTGATTCGCGAGGAGCTG
rpl16-U-r	GCCTCGGTAGGATTTTCCCTT
rpl2-S-f	ATATCAATGGGAAATGCCCTACCT
rpl2-S-r	CCTGCTGCTCTAGCTAATTGCC
rpl2-U-f	ACATCTAGAAAGCCGTATGCTTTGG
rpl2-U-r	CCACCCCTTCCACGTGTGATT
rps16-S-f	ATGTGGTAGAAAGCAACAAGCTGT
rps16-S-r	AGGTTGAGCACCTTTTTCAAGGA
rps16-U-f	TTCTCGAGCCGTATGAGGAGAA
rps16-U-r	TGCAACGATTCGATAGACAGCT
ycf3-1-S-f	TGCGAATAATTCCGACAACCTCC
ycf3-1-S-r	TTGTGTGTATAAGGCCTATGTTATAGAGTA
ycf3-1-U-f	ACAGAAGGGAGGAGCCGTATGA
ycf3-1-U-r	ATGCTCTCCATTGCTTGTGTGTAT
ycf3-2-S-f	ATTTCCGGGCACTAGAACGAA
ycf3-2-S-r	TGTAGAATGGCCTGTTCTCCGT
ycf3-2-U-f	TTTCTGAGCCGTATGAGGTAGGAA
ycf3-2-U-r	TCACCCTGTAGAATGGCCTGTTC
